# Supplementary material for: CO2 Capture and Release in Amine Solutions: To What Extent Can Molecular Simulations Help Understand the Trends?
Source: Molecules. 2023 Sep 5;28(18):6447. doi: 10.3390/molecules28186447 (PMC10534568; doi:10.3390/molecules28186447)
Supplement: Supplementary file 1 [file molecules-28-06447-s001.zip]

Archive with 1 entries (1 files):
- molecules-2523850-supplementary.pdf
